# Supplementary material for: Twitch user perceptions, attitudes and behaviours in relation to food and beverage marketing on Twitch compared with YouTube
Source: J Nutr Sci. 2021 Apr 27;10:e32. doi: 10.1017/jns.2021.22 (PMC8141682; doi:10.1017/jns.2021.22)
Supplement: Supplementary file 1 [file jnssup.zip]

Archive with 2 entries (2 files):
- S2048679021000227sup002.pdf
- S2048679021000227sup001.docx
